# Supplementary material for: A Study of Older Adults’ Perception of High-Density Housing Neighbourhoods in Singapore: Multi-Sensory Perspective
Source: Int J Environ Res Public Health. 2021 Jun 26;18(13):6880. doi: 10.3390/ijerph18136880 (PMC8297031; doi:10.3390/ijerph18136880)
Supplement: Supplementary file 1 [file ijerph-18-06880-s001.zip]

Archive with 2 entries (2 files):
- Figures_S1-S6.pdf
- Tables_S1-S25.pdf
